# Supplementary material for: Multi-Centered Pre-Treatment CT-Based Radiomics Features to Predict Locoregional Recurrence of Locally Advanced Esophageal Cancer After Definitive Chemoradiotherapy
Source: Cancers (Basel). 2025 Jan 3;17(1):126. doi: 10.3390/cancers17010126 (PMC11720276; doi:10.3390/cancers17010126)
Supplement: Supplementary file 1 [file cancers-17-00126-s001.zip]

Archive with 1 entries (1 files):
- cancers-3295805-supplementary.pdf
